# Supplementary material for: Temporal trends in Human T-Lymphotropic virus 1 (HTLV-1) associated myelopathy/tropical spastic paraparesis (HAM/TSP) incidence in Martinique over 25 years (1986-2010)
Source: PLoS Negl Trop Dis. 2018 Mar 19;12(3):e0006304. doi: 10.1371/journal.pntd.0006304 (PMC5875895; doi:10.1371/journal.pntd.0006304)
Supplement: S1 Data — (XLSX) [file pntd.0006304.s002.xlsx]

## Sheet: Definite HAMTSP 1986-2010
Nom	Prenom	DDN	Sexe	Age debut	Années Début	Tranche de cinq ans-	Decades	CPV	1986-2000 vs 2001-2010	Transfusion avant 1990	Début par vesico-sphinctérien
RO	A	11/07/1952	F	33	1986	1986-1990	1986-1990	156427	avant 2001	non	oui
JE	R	14/06/1928	F	58	1986	1986-1990	1986-1990	72821	avant 2001	oui	oui
VA	R	04/09/1932	F	54	1986	1986-1990	1986-1990	234445	avant 2001	oui	oui
BE	S	30/09/1945	F	33	1988	1986-1990	1986-1990	179598	avant 2001	non	oui
PI	S	25/07/1929	F	59	1988	1986-1990	1986-1990	1070	avant 2001	oui	oui
CO	M	15/07/1931	F	57	1988	1986-1990	1986-1990	303000	avant 2001	non	non
FE	S	27/11/1934	F	55	1989	1986-1990	1986-1990	347630	avant 2001	non	non
HA	J	17/05/1943	F	42	1986	1986-1990	1986-1990	335110	avant 2001	non	non
EG	T	19/12/1948	M	37	1986	1986-1990	1986-1990	234286	avant 2001	oui	non
TA	M	22/07/1926	F	61	1987	1986-1990	1986-1990	154688	avant 2001	non	non
SE	G	05/08/1933	F	52	1986	1986-1990	1986-1990	212822	avant 2001	non	non
CH	G	1933-02-03	F	55	1988	1986-1990	1986-1990		avant 2001	non	non
AN	E	26/10/1937	F	53	1990	1986-1990	1986-1990		avant 2001	non	non
FA	M	04/01/1939	F	47	1986	1986-1990	1986-1990		avant 2001	oui	non
SA	T	10/04/1934	F	56	1990	1986-1990	1986-1990		avant 2001	non	non
AN	J	16/02/1926	F	64	1990	1986-1990	1986-1990		avant 2001	non	non
DA	D	27/09/1939	M	49	1988	1986-1990	1986-1990		avant 2001	oui	non
CR	G	23/05/1932	F	53	1986	1986-1990	1986-1990		avant 2001	non	non
SA	G	14/12/1947	F	43	1990	1986-1990	1986-1990	38962	avant 2001	non	non
RE	M	21/11/1950	F	38	1988	1986-1990	1986-1990	38216	avant 2001	oui	non
SA	M	03/01/1913	F	73	1986	1986-1990	1986-1990	46556	avant 2001	non	non
SA	E	1965-04-04	F	35	1990	1986-1990	1986-1990	39165	avant 2001	non	non
ZE	V	03/09/1931	F	58	1989	1986-1990	1986-1990	32420	avant 2001	non	non
DI	L	02/01/1922	F	68	1990	1986-1990	1986-1990	9776	avant 2001	non	non
DE	H	18/04/1948	F	38	1986	1986-1990	1986-1990	9302	avant 2001	non	non
CA	J	07/08/1940	F	48	1988	1986-1990	1986-1990	27782	avant 2001	non	non
BI	J	29/03/1940	F	45	1986	1986-1990	1986-1990	22979	avant 2001	non	non
BO	B	05/09/1928	F	60	1988	1986-1990	1986-1990	46711	avant 2001	oui	non
LO	V	12/02/1917	F	69	1988	1986-1990	1986-1990	109420	avant 2001	oui	non
EL	C	19/04/1919	F	68	1987	1986-1990	1986-1990	83187	avant 2001	non	non
CA	A	01/12/1926	F	62	1988	1986-1990	1986-1990	131065	avant 2001	non	non
CE	F	08/06/1956	M	33	1989	1986-1990	1986-1990	128201	avant 2001	non	non
MI	G	13/02/1944	F	46	1990	1986-1990	1986-1990	82152	avant 2001	non	non
HE	J	04/08/1933	M	53	1988	1986-1990	1986-1990	52562	avant 2001	oui	non
NE	M	02/11/1927	F	63	1990	1986-1990	1986-1990	51708	avant 2001	oui	non
PI	F	07/01/1932	M	56	1988	1986-1990	1986-1990	74725	avant 2001	non	non
BO	A	1936-12-13	F	56	1992	1991-1995	1991-2000	57050	avant 2001	oui	oui
LI	J	1926-05-05	F	73	1999	1996-2000	1991-2000	39016	avant 2001	non	oui
AN	M	09/11/1977	F	14	1991	1991-1995	1991-2000	116422	avant 2001	oui	oui
CE	L	17/09/1933	M	59	1992	1991-1995	1991-2000	70794	avant 2001	oui	oui
DE	Z	05/07/1927	F	65	1992	1991-1995	1991-2000	28425	avant 2001	non	oui
RA	V	04/06/1935	F	56	1991	1991-1995	1991-2000	224079	avant 2001	non	oui
RO	M	28/10/1933	F	60	1993	1991-1995	1991-2000	129230	avant 2001	oui	oui
BI	M	15/06/1928	F	65	1993	1991-1995	1991-2000	351071	avant 2001	oui	oui
MA	V	23/10/1969	M	29	1998	1996-2000	1991-2000	231069	avant 2001	non	oui
AN	C	16/09/1936	F	45	1991	1991-1995	1991-2000	220128	avant 2001	non	non
RO	P	17/11/1952	F	39	1993	1991-1995	1991-2000	220072	avant 2001	oui	non
PA	L	05/05/1926	M	68	1994	1991-1995	1991-2000	210000	avant 2001	non	non
MA	P	02/04/1936	F	57	1993	1991-1995	1991-2000	143650	avant 2001	oui	non
RO	G	05/10/1951	F	44	1995	1991-1995	1991-2000	139974	avant 2001	non	non
ET	L	03/08/1960	F	36	1996	1996-2000	1991-2000	174503	avant 2001	non	non
BO	H	28/06/1928	M	64	1992	1991-1995	1991-2000	165621	avant 2001	oui	non
SE	A	07/12/1954	M	45	1999	1996-2000	1991-2000	303133	avant 2001	non	non
AR	P	17/04/1933	F	67	2000	1996-2000	1991-2000	427736	avant 2001	non	non
RI	H	19/08/1935	F	59	1994	1991-1995	1991-2000	427190	avant 2001	non	non
FO	H	1933-11-25	F	64	1997	1996-2000	1991-2000		avant 2001	non	non
MA	C	19/05/1946	F	51	1997	1996-2000	1991-2000		avant 2001	non	non
CO	M	21/12/1940	F	51	1991	1991-1995	1991-2000	391990	avant 2001	non	non
HA	A	18/01/1958	F	38	1996	1996-2000	1991-2000	335110	avant 2001	non	non
SE	F	01/06/1925	M	67	1992	1991-1995	1991-2000	330495	avant 2001	non	non
SA	L	17/09/1935	M	58	1993	1991-1995	1991-2000	375111	avant 2001	non	non
DO	F	06/10/1948	F	44	1992	1991-1995	1991-2000	92578	avant 2001	non	non
NI	F	01/10/1953	M	46	1999	1996-2000	1991-2000	92571	avant 2001	non	non
MI	Y	1944-06-03	M	48	1992	1991-1995	1991-2000	101900	avant 2001	non	non
HI	M	09/04/1936	F	55	1991	1991-1995	1991-2000	101127	avant 2001	non	non
JE	I	31/03/1958	F	35	1993	1991-1995	1991-2000	86112	avant 2001	oui	non
CO	J	12/04/1954	F	42	1996	1996-2000	1991-2000	80525	avant 2001	non	non
LO	B	20/11/1941	F	55	1996	1996-2000	1991-2000	80465	avant 2001	non	non
JO	C	21/06/1963	F	27	2000	1996-2000	1991-2000	85249	avant 2001	non	non
MA	J	30/06/1953	F	40	1993	1991-1995	1991-2000	82152	avant 2001	non	non
EU	F	14/09/1975	M	23	1998	1996-2000	1991-2000	103363	avant 2001	non	non
AN	B	15/02/1981	F	16	1997	1996-2000	1991-2000	125030	avant 2001	non	non
SE	R	09/07/1940	F	57	1997	1996-2000	1991-2000	117491	avant 2001	non	non
LA	M	15/10/1966	F	23	1999	1996-2000	1991-2000	130378	avant 2001	non	non
HE	A	27/04/1962	M	29	1991	1991-1995	1991-2000	117290	avant 2001	non	non
AN	M	18/12/1950	F	42	1992	1991-1995	1991-2000	110717	avant 2001	non	non
LE	S	1923-09-25	F	73	1996	1996-2000	1991-2000	110670	avant 2001	non	non
VE	G	28/05/1935	F	56	1991	1991-1995	1991-2000	117052	avant 2001	oui	non
BE	P	27/06/1931	F	54	1997	1996-2000	1991-2000		avant 2001	non	non
BA	L	1967-05-16	F	31	1998	1996-2000	1991-2000		avant 2001	non	non
LA	P	1932-02-08	F	64	1996	1996-2000	1991-2000		avant 2001	non	non
BE	A	02/05/1956	M	41	1997	1996-2000	1991-2000		avant 2001	non	non
RA	M	08/05/1940	F	58	1998	1996-2000	1991-2000		avant 2001	non	non
AN	R	27/06/1924	F	69	1993	1991-1995	1991-2000		avant 2001	non	non
LA	X	1936-09-20	M	58	1994	1991-1995	1991-2000		avant 2001	non	non
CH	A	02/10/1943	F	56	1999	1996-2000	1991-2000		avant 2001	non	non
SO	R	06/02/1975	M	20	1995	1991-1995	1991-2000		avant 2001	non	non
SA	J	1939-10-04	F	61	2000	1996-2000	1991-2000		avant 2001	non	non
EU	D	12/08/1953	F	38	1991	1991-1995	1991-2000		avant 2001	non	non
BE	A	31/05/1954	F	46	2000	1996-2000	1991-2000		avant 2001	non	non
BA	V	26/01/1940	M	51	1991	1991-1995	1991-2000		avant 2001	non	non
RA	H	26/03/1951	M	42	1993	1991-1995	1991-2000	980	avant 2001	non	non
DU	N	28/11/1973	F	25	1998	1996-2000	1991-2000	3504	avant 2001	non	non
GE	F	02/01/1921	F	77	1998	1996-2000	1991-2000	1188	avant 2001	non	non
MA	F	15/02/1932	F	66	1998	1996-2000	1991-2000	52302	avant 2001	non	non
VI	J	21/02/1944	F	47	1991	1991-1995	1991-2000	51667	avant 2001	non	non
CO	I	06/05/1939	F	56	1995	1991-1995	1991-2000	53384	avant 2001	non	non
MA	A	1932-02-10	F	68	2000	1996-2000	1991-2000	52492	avant 2001	non	non
MO	J	30/08/1923	F	66	1999	1996-2000	1991-2000	45771	avant 2001	non	non
DU	O	21/07/1925	F	67	1992	1991-1995	1991-2000	44100	avant 2001	non	non
FR	J	25/10/1942	F	54	1996	1996-2000	1991-2000	43591	avant 2001	non	non
JE	F	27/02/1942	F	56	1998	1996-2000	1991-2000	45212	avant 2001	non	non
LA	I	28/06/1952	F	44	1996	1996-2000	1991-2000	44262	avant 2001	non	non
CH	F	15/02/1953	M	46	1999	1996-2000	1991-2000	70844	avant 2001	non	non
MO	J	24/06/1926	F	66	1992	1991-1995	1991-2000	76300	avant 2001	oui	non
DE	T	07/08/1927	F	72	1999	1996-2000	1991-2000	72850	avant 2001	non	non
CR	M	06/03/1935	F	57	1992	1991-1995	1991-2000	70143	avant 2001	non	non
GO	M	1930-07-14	F	69	1999	1996-2000	1991-2000	63121	avant 2001	non	non
SA	G	03/11/1935	F	57	1992	1991-1995	1991-2000	58012	avant 2001	non	non
PO	C	10/01/1944	M	49	1993	1991-1995	1991-2000	67213	avant 2001	non	non
LA	A	17/01/1937	F	58	1995	1991-1995	1991-2000	64009	avant 2001	non	non
SE	P	10/08/1919	F	75	1996	1996-2000	1991-2000	15076	avant 2001	non	non
CH	F	21/06/1931	F	69	2000	1996-2000	1991-2000	13459	avant 2001	non	non
RE	T	1932-08-12	F	71	1994	1991-1995	1991-2000	18156	avant 2001	oui	non
MO	A	24/12/1953	F	47	2000	1996-2000	1991-2000	17839	avant 2001	non	non
CO	M	08/06/1936	F	62	1998	1996-2000	1991-2000	12210	avant 2001	non	non
AL	H	27/02/1944	F	49	1993	1991-1995	1991-2000	6551	avant 2001	non	non
LE	G	30/08/1954	F	46	2000	1996-2000	1991-2000	5536	avant 2001	oui	non
RA	E	21/04/1925	F	69	1996	1996-2000	1991-2000	12199	avant 2001	non	non
GR	R	27/09/1922	F	72	1994	1991-1995	1991-2000	12063	avant 2001	non	non
PE	I	27/05/1939	M	52	1991	1991-1995	1991-2000	22033	avant 2001	oui	non
ES	F	11/05/1943	F	49	1992	1991-1995	1991-2000	34132	avant 2001	non	non
BI	R	26/12/1961	F	39	2000	1996-2000	1991-2000	40315	avant 2001	non	non
BO	L	25/08/1930	F	64	1994	1991-1995	1991-2000	39453	avant 2001	non	non
DA	M	09/11/1934	F	59	1993	1991-1995	1991-2000	32882	avant 2001	oui	non
EM	M	24/01/1957	F	35	1992	1991-1995	1991-2000	24684	avant 2001	non	non
CO	P	05/05/1933	F	61	1999	1996-2000	1991-2000	24552	avant 2001	oui	non
CA	H	26/12/1945	F	46	1991	1991-1995	1991-2000	27784	avant 2001	oui	non
PA	O	17/01/1933	F	69	2002	2001-2005	2001-2010	80232	apres 2000	non	oui
NO	C	04/12/1942	F	64	2006	2006-2010	2001-2010	78620	apres 2000	non	oui
FO	G	05/06/1948	M	57	2005	2001-2005	2001-2010		apres 2000	non	oui
BE	M	14/06/1938	F	70	2008	2006-2010	2001-2010	21389	apres 2000	non	oui
MA	J	1946-03-15	M	57	2003	2001-2005	2001-2010	48025	apres 2000	non	oui
MA	L	03/11/1935	F	66	2001	2001-2005	2001-2010	115880	apres 2000	non	non
SU	E	04/06/1957	M	49	2006	2006-2010	2001-2010	461788	apres 2000	non	non
LO	G	09/10/1959	M	42	2001	2001-2005	2001-2010	118125	apres 2000	non	non
PI	B	31/07/1959	F	45	2004	2001-2005	2001-2010	403033	apres 2000	oui	non
SE	A	16/03/1956	M	45	2001	2001-2005	2001-2010	351785	apres 2000	oui	non
JU	M	01/01/1951	F	55	2006	2006-2010	2001-2010	86001	apres 2000	non	non
NO	J	1942-02-22	M	61	2003	2001-2005	2001-2010	240888	apres 2000	non	non
HE	C	26/05/1960	F	44	2004	2001-2005	2001-2010	99825	apres 2000	non	non
PA	J	19/09/1940	F	68	2008	2006-2010	2001-2010	21032	apres 2000	non	non
PE	R	19/09/1940	F	69	2005	2001-2005	2001-2010		apres 2000	non	non
NO	J	01/10/1953	F	49	2002	2001-2005	2001-2010		apres 2000	non	non
LU	B	07/04/1940	F	65	2005	2001-2005	2001-2010		apres 2000	non	non
DA	A	11/06/1952	F	52	2004	2001-2005	2001-2010		apres 2000	non	non
VA	J	06/01/1941	F	68	2009	2006-2010	2001-2010		apres 2000	non	non
SA	R	27/04/1960	F	48	2008	2006-2010	2001-2010		apres 2000	non	non
BA	M	29/01/1947	F	60	2007	2006-2010	2001-2010		apres 2000	non	non
SE	S	21/06/1932	F	72	2004	2001-2005	2001-2010	46839	apres 2000	oui	non
AG	C	01/04/1955	F	46	2001	2001-2005	2001-2010	75780	apres 2000	non	non
ED	M	12/09/1946	F	57	2003	2001-2005	2001-2010	36200	apres 2000	oui	non
AS	Y	15/11/1940	M	64	2004	2001-2005	2001-2010	24588	apres 2000	non	non

## Sheet: HTLV1 in blood donors 1996-2015
Année	1996-1997	1998	1999	2000	2001	2002	2003	2004	2005	2006	2007	2008	2009	2010	2011	2012	2013	2014	2015
Nouveux donneurs	3338	2883	2667	3044	3368	2711	2160	2016	2021	2446	2735	2901	2404	2462	2403	2083	1939	1742	1560
Nouveaux donneurs M	1823	1519	1365	1512	1514	1311	1012	921	888	1033	1210	1326	1089	1150	1069	850	902	765	654
Nouveaux donneurs F	1515	1364	1302	1532	1854	1400	1148	1095	1133	1413	1525	1575	1315	1312	1334	1233	1037	977	906
HTLV +	26	14	11	16	9	11	10	9	7	5	6	7	10	5	6	9	2	1	2
HTLV + M	10	6	5	5	5	3	3	5	1	0	1	1	4	3	1	3	0	1	2
HTLV + F	16	8	6	11	4	8	7	4	6	5	5	6	6	2	5	6	2	0	0
